# Supplementary material for: Some Lessons Learned on the Impact of the Storage Conditions, Syringe Wash Solvent, and the Way of GC-MS Injection on the Reproducibility of Metabolomic Studies
Source: Metabolites. 2023 Jan 3;13(1):75. doi: 10.3390/metabo13010075 (PMC9866955; doi:10.3390/metabo13010075)
Supplement: Supplementary file 1 [file metabolites-13-00075-s001.zip]

Archive with 1 entries (1 files):
- metabolites-2116254-supplementary.xlsx
