# Supplementary material for: Some Lessons Learned on the Impact of the Storage Conditions, Syringe Wash Solvent, and the Way of GC-MS Injection on the Reproducibility of Metabolomic Studies
Source: Metabolites. 2023 Jan 3;13(1):75. doi: 10.3390/metabo13010075 (PMC9866955; doi:10.3390/metabo13010075)
Supplement: Supplementary file 1 [file metabolites-13-00075-s001.zip › metabolites-2116254-supplementary.xlsx]

## Sheet: Legend
Сoefficients of variation of TMS-derivatives of the selected metabolites
The Methanol tab presents coefficients of variation for the results obtained with methanol as the washing solvent.
In the Pyridine tab, the washing solvent is pyridine
HMDB	HMDB ID according to the human metabolome database
Postfixes
Fresh	samples that were analyzed immediately after sample preparation
StorageA	samples that were analyzed after storage for 24 hours at room temperature
StorageF	samples that were analyzed after storage for 24 hours in the refrigerator at +4 °C
3x1	three subsequent injections from the same vial
1x3	each technical repetition obtained from an intact vial
The numbers after the underscore (_) in column "HMDB" indicate either the number of TMS-groups in a given derivative or the order of yield of different isomers needed to be able to distinguish different chromatographic peaks of the same metabolite, in case such a phenomenon is observed.

## Sheet: Methanol
HMDB	Fresh_1x3	Fresh_3x1	StorageA_1x3	StorageA_3x1	StorageF_1x3	StorageF_3x1
HMDB0000011	12.9438	12.5364	12.1039	12.0485	1.70593	13.3389
HMDB0000112_2	36.5709	14.6502	36.7404	19.7311	8.70579	10.9759
HMDB0000122_1	7.35842	4.97124	7.23336	6.32475	0.898529	8.65629
HMDB0000122_2	8.1707	7.95991	8.258	8.42373	0.981308	8.64104
HMDB0000123_2	36.6879	8.1279	32.6618	9.9391	16.6335	11.7811
HMDB0000131	16.1334	8.81747	10.8956	10.7895	2.01143	18.074
HMDB0000158_3	14.9546	12.6903	14.2607	13.1708	0.497863	15.0868
HMDB0000159_2	13.9102	13.0544	25.9949	14.9955	5.74659	16.7387
HMDB0000161_2	27.2691	4.63932	23.5887	9.1207	8.88876	8.52824
HMDB0000167_3	31.0516	11.8581	42.7237	24.8834	16.0328	16.8356
HMDB0000168_3	18.905	13.2486	14.3523	14.881	6.45115	15.5388
HMDB0000177	48.2803	33.2088	48.8124	25.9853	8.25388	30.9375
HMDB0000190	11.016	6.51312	8.64498	10.0259	0.985451	15.6888
HMDB0000211_2	17.1001	11.8405	10.9195	11.2718	1.0522	12.3976
HMDB0000267	7.70565	9.9692	19.23	11.963	4.98783	10.7359
HMDB0000294_2	14.5121	8.68418	12.05	12.3796	2.95646	15.5162
HMDB0000508	13.5119	6.69489	11.8848	8.22853	12.2029	20.5912
HMDB0000613	13.0303	10.4523	10.8768	10.6582	1.0545	12.4938
HMDB0000641_3	18.3309	10.7563	10.3204	11.6539	4.69662	12.064
HMDB0000646	57.7362	27.1187	27.4404	27.9799	0.859442	14.6359
HMDB0000660_1	19.4119	17.4225	23.4823	19.6194	10.7827	11.9916
HMDB0000687_2	36.4567	9.81975	40.3349	24.0038	14.9305	15.4839
HMDB0000806	18.7014	9.61367	1.39583	7.3757	8.78722	11.287
HMDB0000929_3	12.4022	7.89982	7.13681	8.55498	4.02597	11.9404
HMDB0000929_4	23.1776	17.6724	16.0245	16.2567	3.02219	18.7424
HMDB0001147	9.37794	21.0406	18.1438	4.89778	3.92705	17.8796
HMDB0002329	28.5412	19.9438	10.3522	20.4607	9.38735	26.6785
HMDB0002712	6.92315	9.58492	16.9737	7.68063	3.76906	13.7041
HMDB0006029	35.6473	23.8066	66.8601	25.6887	47.2527	27.7677
HMDB0242119	17.2559	10.7001	8.02378	11.074	2.79037	11.1081
HMDB0341410	11.9355	11.2276	11.2266	10.1992	15.6975	13.5368

## Sheet: Pyridine
HMDB	Fresh_1x3	Fresh_3x1	StorageA_1x3	StorageA_3x1	StorageF_1x3	StorageF_3x1
HMDB0000011	15.5669	14.0835	4.20506	6.58354	7.30346	0.59268
HMDB0000112_2	16.7661	13.3606	3.24426	4.11633	3.26304	0.379318
HMDB0000122_1	5.29058	9.05201	1.24479	1.24563	3.61241	0.980204
HMDB0000122_2	12.2281	11.7274	0.595689	3.19884	0.855543	0.674212
HMDB0000123_2	12.3578	8.96806	7.88109	17.528	9.24336	16.6875
HMDB0000131	16.2122	19.1898	4.25543	1.08372	2.43941	5.72256
HMDB0000158_3	13.7297	12.9848	0.119458	4.07886	6.68206	2.40738
HMDB0000159_2	15.2635	11.6531	4.03	3.19673	5.13178	3.36082
HMDB0000161_2	13.3061	11.5889	1.23354	1.78147	2.92581	0.952408
HMDB0000167_3	15.5848	13.226	4.64018	1.57864	1.4228	2.53935
HMDB0000168_3	23.527	22.2061	4.15187	2.01719	6.06376	2.16436
HMDB0000177	33.6471	29.9409	13.2737	15.6087	6.21162	4.10118
HMDB0000190	13.6074	14.8588	2.59275	0.913926	1.81576	1.59291
HMDB0000211_2	16.1821	12.0052	2.7744	2.86324	2.35876	1.94952
HMDB0000267	12.9842	14.5393	3.50584	0.766277	4.26763	4.34668
HMDB0000294_2	15.306	11.9782	0.776936	1.5038	0.23797	0.83134
HMDB0000508	20.424	14.2658	1.7578	6.08616	2.22207	3.57545
HMDB0000613	16.4068	11.8723	1.57994	0.988423	5.99887	0.401515
HMDB0000641_3	12.7216	15.4573	2.81265	3.33059	1.83866	0.998715
HMDB0000646	23.9559	11.8635	24.9086	0.360954	4.63933	23.5832
HMDB0000660_1	9.88531	10.014	11.002	11.5603	6.16114	3.87159
HMDB0000687_2	17.1654	14.7055	3.76677	2.40069	4.25497	0.862127
HMDB0000806	20.3357	10.2837	8.92215	3.76382	8.82558	4.77463
HMDB0000929_3	13.1375	26.4074	8.16054	1.1362	8.62393	6.12434
HMDB0000929_4	16.7389	17.6882	2.79389	4.78246	0.542096	0.351863
HMDB0001147	17.0936	23.9725	1.46618	3.08674	1.42822	5.48185
HMDB0002329	20.9052	13.3993	4.38592	7.06895	5.50408	8.56131
HMDB0002712	14.6209	11.0009	1.61713	4.92908	8.7562	1.94758
HMDB0006029	22.5607	20.8064	1.48831	9.55607	1.77187	4.70296
HMDB0242119	10.6797	13.041	2.41971	3.90058	2.00639	1.19583
HMDB0341410	3.61764	22.8627	1.56577	1.95274	10.6935	9.08076
